# Supplementary material for: Stereorandomized Oncocins with Preserved Ribosome Binding and Antibacterial Activity
Source: J Med Chem. 2024 Oct 24;67(21):19448–59. doi: 10.1021/acs.jmedchem.4c01768 (PMC11571207; doi:10.1021/acs.jmedchem.4c01768)
Supplement: Supplementary file 1 — jm4c01768_si_001.csv [file jm4c01768_si_001.csv]

			Activities
			MIC (μg mL-1)																										MHC (μg mL-1)
			full MH pH 7.4													12.5% MH pH 7.4
			P. aeruginosa							K. pneumoniae		A. baumannii	E. coli	S. aureus	E. cloacae	P. aeruginosa							K. pneumoniae		A. baumannii	E. coli	S. aureus	E. cloacae	human red blood cells
Compound	sequence	SMILES	PAO1	PA14	PA14 4.13	PA14 4.18	PA14 2P4	ZEM-1A	ZEM9A	NCTC418	OXA-48	ATCC19606	W3110	COL (MRSA)		PAO1	PA14	PA14 4.13	PA14 4.18	PA14 2P4	ZEM-1A	ZEM9A	NCTC418	OXA-48	ATCC19606	W3110	COL (MRSA)
L-Onc	VDKPPYLPRPRPPRRIYNR	N[C@@H](C(C)C)C(N[C@H](C(N[C@@H](CCCCN)C(N1CCC[C@H]1C(N2CCC[C@H]2C(N[C@H](C(N[C@@H](CC(C)C)C(N3CCC[C@H]3C(N[C@@H](CCCNC(N)=N)C(N4CCC[C@H]4C(N[C@@H](CCCNC(N)=N)C(N5CCC[C@H]5C(N6CCC[C@H]6C(N[C@@H](CCCNC(N)=N)C(N[C@@H](CCCNC(N)=N)C(NC([C@H](CC)C)C(N[C@H](C(N[C@@H](CC(N)=O)C(N[C@@H](CCCNC(N)=N)C(N)=O)=O)=O)CC7=CC=C(O)C=C7)=O)=O)=O)=O)=O)=O)=O)=O)=O)=O)=O)CC8=CC=C(O)C=C8)=O)=O)=O)=O)CC(O)=O)=O	>64	>64	>64	>64	>64	>64	>64	4	32	32	4	>64	32	16	32	16	32	16	8-16	32	4	2	4	2	32	1	>1000
Onc72	VDKPPYLPRPRPPROIYNO	N[C@@H](C(C)C)C(N[C@H](C(N[C@@H](CCCCN)C(N1CCC[C@H]1C(N2CCC[C@H]2C(N[C@H](C(N[C@@H](CC(C)C)C(N3CCC[C@H]3C(N[C@@H](CCCNC(N)=N)C(N4CCC[C@H]4C(N[C@@H](CCCNC(N)=N)C(N5CCC[C@H]5C(N6CCC[C@H]6C(N[C@@H](CCCNC(N)=N)C(N[C@@H](CCCN)C(NC([C@H](CC)C)C(N[C@H](C(N[C@@H](CC(N)=O)C(N[C@@H](CCCN)C(N)=O)=O)=O)CC7=CC=C(O)C=C7)=O)=O)=O)=O)=O)=O)=O)=O)=O)=O)=O)CC8=CC=C(O)C=C8)=O)=O)=O)=O)CC(O)=O)=O	>64	>32	>32	>32	>64	>64	>64	8	64	64	8	>64	32-64	16	32	16	32	16-32	16	32-64	4	2	8	2	>64	1	>1000
Onc112	VDKPPYLPRPRPPRrIYNr	N[C@@H](C(C)C)C(N[C@H](C(N[C@@H](CCCCN)C(N1CCC[C@H]1C(N2CCC[C@H]2C(N[C@H](C(N[C@@H](CC(C)C)C(N3CCC[C@H]3C(N[C@@H](CCCNC(N)=N)C(N4CCC[C@H]4C(N[C@@H](CCCNC(N)=N)C(N5CCC[C@H]5C(N6CCC[C@H]6C(N[C@@H](CCCNC(N)=N)C(N[C@H](CCCNC(N)=N)C(NC([C@H](CC)C)C(N[C@H](C(N[C@@H](CC(N)=O)C(N[C@H](CCCNC(N)=N)C(N)=O)=O)=O)CC7=CC=C(O)C=C7)=O)=O)=O)=O)=O)=O)=O)=O)=O)=O)=O)CC8=CC=C(O)C=C8)=O)=O)=O)=O)CC(O)=O)=O	64	>32	>32	>32	>64	32	>64	4	8	32	4	>64	2	4	16	16	16	4-8	8	8	2	1	4	2	32	1	>1000
AZM			32	32	32	32	32-64	64	>64	<0.5	8-16	4	<0.5	<0.5	16	32	32	16-32	32	16	<0.5	32-64	1	8	32	2	<0.5	8
PMB			0.5	<0.5	2	2	4	16	>64	0.5	1-2	0.25	0.25	>16	2	1	1	2	1	1	8	2	1	1-2	0.5	0.5	16	1-2	>1000
ln69	kkLLkLLkLLL		4	2	4	16	32	1	4-8	8	4	3	4	16	4	2	2	2	2	4	4	2	4	4	2	2	2	2	1000
EB9	KkLlKlLkLlL		32	>32	>32	>32	>64	>64	>64	>32	>64	>32	16	>32	64	4	4	16	16	4	32	4	>32	64	16	2	32	4	>2000
sr5Cterm-Onc	VDKPPYLPRPRPPRRIYNR	N[C@H](C(N[C@@H](CC(O)=O)C(N[C@H](C(N1CCC[C@H]1C(N2CCC[C@H]2C(N[C@@H](CC3=CC=C(C=C3)O)C(N[C@H](C(N4CCC[C@H]4C(N[C@H](C(N5CCC[C@H]5C(N[C@H](C(N6CCC[C@H]6C(N7CCC[C@H]7C(N[C@H](C(NC(C(NC(C(NC(CC8=CC=C(C=C8)O)C(NC(C(NC(C(N)=O)CCCNC(N)=N)=O)CC(N)=O)=O)=O)C(C)CC)=O)CCCNC(N)=N)=O)CCCNC(N)=N)=O)=O)=O)CCCNC(N)=N)=O)=O)CCCNC(N)=N)=O)=O)CC(C)C)=O)=O)=O)=O)CCCCN)=O)=O)C(C)C	64	>64	64	64	>64	64	>64	2	32	32	4	>64	32	8	8	8	8	2	4-8	8	2	4	4	2	>16	1	>1000
sr6Cterm-Onc	VDKPPYLPRPRPPRRIYNR	N[C@H](C(N[C@@H](CC(O)=O)C(N[C@H](C(N1CCC[C@H]1C(N2CCC[C@H]2C(N[C@@H](CC3=CC=C(C=C3)O)C(N[C@H](C(N4CCC[C@H]4C(N[C@H](C(N5CCC[C@H]5C(N[C@H](C(N6CCC[C@H]6C(N7CCC[C@H]7C(NC(C(NC(C(NC(C(NC(CC8=CC=C(C=C8)O)C(NC(C(NC(C(N)=O)CCCNC(N)=N)=O)CC(N)=O)=O)=O)C(C)CC)=O)CCCNC(N)=N)=O)CCCNC(N)=N)=O)=O)=O)CCCNC(N)=N)=O)=O)CCCNC(N)=N)=O)=O)CC(C)C)=O)=O)=O)=O)CCCCN)=O)=O)C(C)C	64							4		32	8	>64		4							1		4	1	>16		>1000
sr7Cterm-Onc	VDKPPYLPRPRPPRRIYNR	N[C@H](C(N[C@@H](CC(O)=O)C(N[C@H](C(N1CCC[C@H]1C(N2CCC[C@H]2C(N[C@@H](CC3=CC=C(C=C3)O)C(N[C@H](C(N4CCC[C@H]4C(N[C@H](C(N5CCC[C@H]5C(N[C@H](C(N6CCC[C@H]6C(N7CCCC7C(NC(C(NC(C(NC(C(NC(CC8=CC=C(C=C8)O)C(NC(C(NC(C(N)=O)CCCNC(N)=N)=O)CC(N)=O)=O)=O)C(C)CC)=O)CCCNC(N)=N)=O)CCCNC(N)=N)=O)=O)=O)CCCNC(N)=N)=O)=O)CCCNC(N)=N)=O)=O)CC(C)C)=O)=O)=O)=O)CCCCN)=O)=O)C(C)C	64							4		32	8	>64		4							1		4	1	>16		>1000
sr8Cterm-Onc	VDKPPYLPRPRPPRRIYNR	N[C@H](C(N[C@@H](CC(O)=O)C(N[C@H](C(N1CCC[C@H]1C(N2CCC[C@H]2C(N[C@@H](CC3=CC=C(C=C3)O)C(N[C@H](C(N4CCC[C@H]4C(N[C@H](C(N5CCC[C@H]5C(N[C@H](C(N6CCCC6C(N7CCCC7C(NC(C(NC(C(NC(C(NC(CC8=CC=C(C=C8)O)C(NC(C(NC(C(N)=O)CCCNC(N)=N)=O)CC(N)=O)=O)=O)C(C)CC)=O)CCCNC(N)=N)=O)CCCNC(N)=N)=O)=O)=O)CCCNC(N)=N)=O)=O)CCCNC(N)=N)=O)=O)CC(C)C)=O)=O)=O)=O)CCCCN)=O)=O)C(C)C	64	>64	64	64	>64	64	>64	4	32	32	8	>64	>64	8	8	8	8	2	4-8	8	2	16	4	4	>16	0.5	>1000
sr9Cterm-Onc	VDKPPYLPRPRPPRRIYNR	N[C@H](C(N[C@@H](CC(O)=O)C(N[C@H](C(N1CCC[C@H]1C(N2CCC[C@H]2C(N[C@@H](CC3=CC=C(C=C3)O)C(N[C@H](C(N4CCC[C@H]4C(N[C@H](C(N5CCC[C@H]5C(NC(C(N6CCCC6C(N7CCCC7C(NC(C(NC(C(NC(C(NC(CC8=CC=C(C=C8)O)C(NC(C(NC(C(N)=O)CCCNC(N)=N)=O)CC(N)=O)=O)=O)C(C)CC)=O)CCCNC(N)=N)=O)CCCNC(N)=N)=O)=O)=O)CCCNC(N)=N)=O)=O)CCCNC(N)=N)=O)=O)CC(C)C)=O)=O)=O)=O)CCCCN)=O)=O)C(C)C	64	>64	64	64	>64	64	>64	4	32	32	8	>64	32	8	8	8	8	4	4-8	8	4	4	4	4	32	1	>1000
sr10Cterm-Onc	VDKPPYLPRPRPPRRIYNR	N[C@H](C(N[C@@H](CC(O)=O)C(N[C@H](C(N1CCC[C@H]1C(N2CCC[C@H]2C(N[C@@H](CC3=CC=C(C=C3)O)C(N[C@H](C(N4CCC[C@H]4C(N[C@H](C(N5CCCC5C(NC(C(N6CCCC6C(N7CCCC7C(NC(C(NC(C(NC(C(NC(CC8=CC=C(C=C8)O)C(NC(C(NC(C(N)=O)CCCNC(N)=N)=O)CC(N)=O)=O)=O)C(C)CC)=O)CCCNC(N)=N)=O)CCCNC(N)=N)=O)=O)=O)CCCNC(N)=N)=O)=O)CCCNC(N)=N)=O)=O)CC(C)C)=O)=O)=O)=O)CCCCN)=O)=O)C(C)C	64							8		64	16	>64		8							4		4	4	32		>1000
sr11Cterm-Onc	VDKPPYLPRPRPPRRIYNR	N[C@H](C(N[C@@H](CC(O)=O)C(N[C@H](C(N1CCC[C@H]1C(N2CCC[C@H]2C(N[C@@H](CC3=CC=C(C=C3)O)C(N[C@H](C(N4CCC[C@H]4C(NC(C(N5CCCC5C(NC(C(N6CCCC6C(N7CCCC7C(NC(C(NC(C(NC(C(NC(CC8=CC=C(C=C8)O)C(NC(C(NC(C(N)=O)CCCNC(N)=N)=O)CC(N)=O)=O)=O)C(C)CC)=O)CCCNC(N)=N)=O)CCCNC(N)=N)=O)=O)=O)CCCNC(N)=N)=O)=O)CCCNC(N)=N)=O)=O)CC(C)C)=O)=O)=O)=O)CCCCN)=O)=O)C(C)C	>64							16		32	16	>64		8							4		4	4	64		>1000
sr12Cterm-Onc	VDKPPYLPRPRPPRRIYNR	N[C@H](C(N[C@@H](CC(O)=O)C(N[C@H](C(N1CCC[C@H]1C(N2CCC[C@H]2C(N[C@@H](CC3=CC=C(C=C3)O)C(N[C@H](C(N4CCCC4C(NC(C(N5CCCC5C(NC(C(N6CCCC6C(N7CCCC7C(NC(C(NC(C(NC(C(NC(CC8=CC=C(C=C8)O)C(NC(C(NC(C(N)=O)CCCNC(N)=N)=O)CC(N)=O)=O)=O)C(C)CC)=O)CCCNC(N)=N)=O)CCCNC(N)=N)=O)=O)=O)CCCNC(N)=N)=O)=O)CCCNC(N)=N)=O)=O)CC(C)C)=O)=O)=O)=O)CCCCN)=O)=O)C(C)C	>64							16		32	16	>64		8							8		8	8	64		>1000
srP45-Onc	VDKPPYLPRPRPPRRIYNR	N[C@@H](C(C)C)C(N[C@H](C(N[C@@H](CCCCN)C(N1CCCC1C(N2CCCC2C(N[C@H](C(N[C@@H](CC(C)C)C(N3CCC[C@H]3C(N[C@@H](CCCNC(N)=N)C(N4CCC[C@H]4C(N[C@@H](CCCNC(N)=N)C(N5CCC[C@H]5C(N6CCC[C@H]6C(N[C@@H](CCCNC(N)=N)C(N[C@@H](CCCNC(N)=N)C(NC([C@H](CC)C)C(N[C@H](C(N[C@@H](CC(N)=O)C(N[C@@H](CCCNC(N)=N)C(N)=O)=O)=O)CC7=CC=C(O)C=C7)=O)=O)=O)=O)=O)=O)=O)=O)=O)=O)=O)CC8=CC=C(O)C=C8)=O)=O)=O)=O)CC(O)=O)=O	>64							16		64	16	>64		>16							8		8	4	64		>1000
sr3Nterm-Onc	VDKPPYLPRPRPPRRIYNR	NC(C(C)C)C(NC(C(NC(CCCCN)C(N1CCC[C@H]1C(N2CCC[C@H]2C(N[C@H](C(N[C@@H](CC(C)C)C(N3CCC[C@H]3C(N[C@@H](CCCNC(N)=N)C(N4CCC[C@H]4C(N[C@@H](CCCNC(N)=N)C(N5CCC[C@H]5C(N6CCC[C@H]6C(N[C@@H](CCCNC(N)=N)C(N[C@@H](CCCNC(N)=N)C(NC([C@H](CC)C)C(N[C@H](C(N[C@@H](CC(N)=O)C(N[C@@H](CCCNC(N)=N)C(N)=O)=O)=O)CC7=CC=C(O)C=C7)=O)=O)=O)=O)=O)=O)=O)=O)=O)=O)=O)CC8=CC=C(O)C=C8)=O)=O)=O)=O)CC(O)=O)=O	>64							16		64	16	>64		16							2		8	2	64		>1000
sr3N5Cterm-Onc	VDKPPYLPRPRPPRRIYNR	NC(C(C)C)C(NC(C(NC(CCCCN)C(N1CCC[C@H]1C(N2CCC[C@H]2C(N[C@H](C(N[C@@H](CC(C)C)C(N3CCC[C@H]3C(N[C@@H](CCCNC(N)=N)C(N4CCC[C@H]4C(N[C@@H](CCCNC(N)=N)C(N5CCC[C@H]5C(N6CCC[C@H]6C(N[C@@H](CCCNC(N)=N)C(NC(CCCNC(N)=N)C(NC(C(CC)C)C(NC(C(NC(CC(N)=O)C(NC(CCCNC(N)=N)C(N)=O)=O)=O)CC7=CC=C(O)C=C7)=O)=O)=O)=O)=O)=O)=O)=O)=O)=O)=O)CC8=CC=C(O)C=C8)=O)=O)=O)=O)CC(O)=O)=O	>64							16		32	8	>64		8							1		4	1	64		>1000
sr14Nterm-Onc	VDKPPYLPRPRPPRRIYNR	NC(C(C)C)C(NC(C(NC(CCCCN)C(N1CCCC1C(N2CCCC2C(NC(C(NC(CC(C)C)C(N3CCCC3C(NC(CCCNC(N)=N)C(N4CCCC4C(NC(CCCNC(N)=N)C(N5CCCC5C(N6CCCC6C(NC(CCCNC(N)=N)C(N[C@@H](CCCNC(N)=N)C(NC([C@H](CC)C)C(N[C@H](C(N[C@@H](CC(N)=O)C(N[C@@H](CCCNC(N)=N)C(N)=O)=O)=O)CC7=CC=C(O)C=C7)=O)=O)=O)=O)=O)=O)=O)=O)=O)=O)=O)CC8=CC=C(O)C=C8)=O)=O)=O)=O)CC(O)=O)=O	>64	>64	>64	>64	>64	>64	>64	>64	>64	64	64	>64	>64	>16	64	32	32	16	>64	64	>16	>64	16	4	>64	8	>1000
sr-Onc	VDKPPYLPRPRPPRRIYNR	NC(C(NC(CC(O)=O)C(NC(C(N1CCCC1C(N2CCCC2C(NC(CC3=CC=C(C=C3)O)C(NC(C(N4CCCC4C(NC(C(N5CCCC5C(NC(C(N6CCCC6C(N7CCCC7C(NC(C(NC(C(NC(C(NC(CC8=CC=C(C=C8)O)C(NC(C(NC(C(N)=O)CCCNC(N)=N)=O)CC(N)=O)=O)=O)C(C)CC)=O)CCCNC(N)=N)=O)CCCNC(N)=N)=O)=O)=O)CCCNC(N)=N)=O)=O)CCCNC(N)=N)=O)=O)CC(C)C)=O)=O)=O)=O)CCCCN)=O)=O)C(C)C	>64	>64	>64	>64	>64	>64	>64	>64	>64	32	32	>64	>64	8	32	16	32	16	64	32	>16	>64	8	8	>64	8	>1000
D5Cterm-Onc	VDKPPYLPRPRPPRriynr	N[C@@H](C(C)C)C(N[C@H](C(N[C@@H](CCCCN)C(N1CCC[C@H]1C(N2CCC[C@H]2C(N[C@H](C(N[C@@H](CC(C)C)C(N3CCC[C@H]3C(N[C@@H](CCCNC(N)=N)C(N4CCC[C@H]4C(N[C@@H](CCCNC(N)=N)C(N5CCC[C@H]5C(N6CCC[C@H]6C(N[C@@H](CCCNC(N)=N)C(N[C@H](CCCNC(N)=N)C(NC([C@@H](CC)C)C(N[C@@H](C(N[C@H](CC(N)=O)C(N[C@H](CCCNC(N)=N)C(N)=O)=O)=O)CC7=CC=C(O)C=C7)=O)=O)=O)=O)=O)=O)=O)=O)=O)=O)=O)CC8=CC=C(O)C=C8)=O)=O)=O)=O)CC(O)=O)=O	64	>64	64	64	>64	32	>64	4	32	64	4	>64	32	8	8	8	8	2	4-8	2	2	4	8	2	32	1	>1000
D8Cterm-Onc	VDKPPYLPRPRpprriynr	N[C@@H](C(C)C)C(N[C@H](C(N[C@@H](CCCCN)C(N1CCC[C@H]1C(N2CCC[C@H]2C(N[C@H](C(N[C@@H](CC(C)C)C(N3CCC[C@H]3C(N[C@@H](CCCNC(N)=N)C(N4CCC[C@H]4C(N[C@@H](CCCNC(N)=N)C(N5CCC[C@@H]5C(N6CCC[C@@H]6C(N[C@H](CCCNC(N)=N)C(N[C@H](CCCNC(N)=N)C(NC([C@@H](CC)C)C(N[C@@H](C(N[C@H](CC(N)=O)C(N[C@H](CCCNC(N)=N)C(N)=O)=O)=O)CC7=CC=C(O)C=C7)=O)=O)=O)=O)=O)=O)=O)=O)=O)=O)=O)CC8=CC=C(O)C=C8)=O)=O)=O)=O)CC(O)=O)=O	>64							4		64	16	>64		4							2		8	1	64		>1000
D9Cterm-Onc	VDKPPYLPRPrpprriynr	N[C@@H](C(C)C)C(N[C@H](C(N[C@@H](CCCCN)C(N1CCC[C@H]1C(N2CCC[C@H]2C(N[C@H](C(N[C@@H](CC(C)C)C(N3CCC[C@H]3C(N[C@@H](CCCNC(N)=N)C(N4CCC[C@H]4C(N[C@H](CCCNC(N)=N)C(N5CCC[C@@H]5C(N6CCC[C@@H]6C(N[C@H](CCCNC(N)=N)C(N[C@H](CCCNC(N)=N)C(NC([C@@H](CC)C)C(N[C@@H](C(N[C@H](CC(N)=O)C(N[C@H](CCCNC(N)=N)C(N)=O)=O)=O)CC7=CC=C(O)C=C7)=O)=O)=O)=O)=O)=O)=O)=O)=O)=O)=O)CC8=CC=C(O)C=C8)=O)=O)=O)=O)CC(O)=O)=O	64							4		16	4	>64		4							2		4	2	>64		>1000
DP12-Onc	VDKPPYLPRPRpPRRIYNR	N[C@@H](C(C)C)C(N[C@H](C(N[C@@H](CCCCN)C(N1CCC[C@H]1C(N2CCC[C@H]2C(N[C@H](C(N[C@@H](CC(C)C)C(N3CCC[C@H]3C(N[C@@H](CCCNC(N)=N)C(N4CCC[C@H]4C(N[C@@H](CCCNC(N)=N)C(N5CCC[C@@H]5C(N6CCC[C@H]6C(N[C@@H](CCCNC(N)=N)C(N[C@@H](CCCNC(N)=N)C(NC([C@H](CC)C)C(N[C@H](C(N[C@@H](CC(N)=O)C(N[C@@H](CCCNC(N)=N)C(N)=O)=O)=O)CC7=CC=C(O)C=C7)=O)=O)=O)=O)=O)=O)=O)=O)=O)=O)=O)CC8=CC=C(O)C=C8)=O)=O)=O)=O)CC(O)=O)=O	>64							16		16	8	>64		16							4		8	2	64		>1000
DR11-Onc	VDKPPYLPRPrPPRRIYNR	N[C@@H](C(C)C)C(N[C@H](C(N[C@@H](CCCCN)C(N1CCC[C@H]1C(N2CCC[C@H]2C(N[C@H](C(N[C@@H](CC(C)C)C(N3CCC[C@H]3C(N[C@@H](CCCNC(N)=N)C(N4CCC[C@H]4C(N[C@H](CCCNC(N)=N)C(N5CCC[C@H]5C(N6CCC[C@H]6C(N[C@@H](CCCNC(N)=N)C(N[C@@H](CCCNC(N)=N)C(NC([C@H](CC)C)C(N[C@H](C(N[C@@H](CC(N)=O)C(N[C@@H](CCCNC(N)=N)C(N)=O)=O)=O)CC7=CC=C(O)C=C7)=O)=O)=O)=O)=O)=O)=O)=O)=O)=O)=O)CC8=CC=C(O)C=C8)=O)=O)=O)=O)CC(O)=O)=O	>64							16		32	16	>64		16							2		16	2	>64		>1000
DP10-Onc	VDKPPYLPRpRPPRRIYNR	N[C@@H](C(C)C)C(N[C@H](C(N[C@@H](CCCCN)C(N1CCC[C@H]1C(N2CCC[C@H]2C(N[C@H](C(N[C@@H](CC(C)C)C(N3CCC[C@H]3C(N[C@@H](CCCNC(N)=N)C(N4CCC[C@@H]4C(N[C@@H](CCCNC(N)=N)C(N5CCC[C@H]5C(N6CCC[C@H]6C(N[C@@H](CCCNC(N)=N)C(N[C@@H](CCCNC(N)=N)C(NC([C@H](CC)C)C(N[C@H](C(N[C@@H](CC(N)=O)C(N[C@@H](CCCNC(N)=N)C(N)=O)=O)=O)CC7=CC=C(O)C=C7)=O)=O)=O)=O)=O)=O)=O)=O)=O)=O)=O)CC8=CC=C(O)C=C8)=O)=O)=O)=O)CC(O)=O)=O	>64							32		64	16	>64		16							4		8	4	>64		>1000
DR9-Onc	VDKPPYLPrPRPPRRIYNR	N[C@@H](C(C)C)C(N[C@H](C(N[C@@H](CCCCN)C(N1CCC[C@H]1C(N2CCC[C@H]2C(N[C@H](C(N[C@@H](CC(C)C)C(N3CCC[C@H]3C(N[C@H](CCCNC(N)=N)C(N4CCC[C@H]4C(N[C@@H](CCCNC(N)=N)C(N5CCC[C@H]5C(N6CCC[C@H]6C(N[C@@H](CCCNC(N)=N)C(N[C@@H](CCCNC(N)=N)C(NC([C@H](CC)C)C(N[C@H](C(N[C@@H](CC(N)=O)C(N[C@@H](CCCNC(N)=N)C(N)=O)=O)=O)CC7=CC=C(O)C=C7)=O)=O)=O)=O)=O)=O)=O)=O)=O)=O)=O)CC8=CC=C(O)C=C8)=O)=O)=O)=O)CC(O)=O)=O	>64							16		>64	16	>64		32							4		8	4	>64		>1000
DP8-Onc	VDKPPYLpRPRPPRRIYNR	N[C@@H](C(C)C)C(N[C@H](C(N[C@@H](CCCCN)C(N1CCC[C@H]1C(N2CCC[C@H]2C(N[C@H](C(N[C@@H](CC(C)C)C(N3CCC[C@@H]3C(N[C@@H](CCCNC(N)=N)C(N4CCC[C@H]4C(N[C@@H](CCCNC(N)=N)C(N5CCC[C@H]5C(N6CCC[C@H]6C(N[C@@H](CCCNC(N)=N)C(N[C@@H](CCCNC(N)=N)C(NC([C@H](CC)C)C(N[C@H](C(N[C@@H](CC(N)=O)C(N[C@@H](CCCNC(N)=N)C(N)=O)=O)=O)CC7=CC=C(O)C=C7)=O)=O)=O)=O)=O)=O)=O)=O)=O)=O)=O)CC8=CC=C(O)C=C8)=O)=O)=O)=O)CC(O)=O)=O	>64							>64		>64	32	>64		16							16		16	4	64		>1000
DL7-Onc	VDKPPYlPRPRPPRRIYNR	N[C@@H](C(C)C)C(N[C@H](C(N[C@@H](CCCCN)C(N1CCC[C@H]1C(N2CCC[C@H]2C(N[C@H](C(N[C@H](CC(C)C)C(N3CCC[C@H]3C(N[C@@H](CCCNC(N)=N)C(N4CCC[C@H]4C(N[C@@H](CCCNC(N)=N)C(N5CCC[C@H]5C(N6CCC[C@H]6C(N[C@@H](CCCNC(N)=N)C(N[C@@H](CCCNC(N)=N)C(NC([C@H](CC)C)C(N[C@H](C(N[C@@H](CC(N)=O)C(N[C@@H](CCCNC(N)=N)C(N)=O)=O)=O)CC7=CC=C(O)C=C7)=O)=O)=O)=O)=O)=O)=O)=O)=O)=O)=O)CC8=CC=C(O)C=C8)=O)=O)=O)=O)CC(O)=O)=O	>64	>32	>32	>32	>64	>64	>64	>64	>64	>64	>64	>64	>64	>16	>32	>32	>32	32	>64	>64	>16	>64	>16	8	>64	32	>1000
DY6-Onc	VDKPPyLPRPRPPRRIYNR	N[C@@H](C(C)C)C(N[C@H](C(N[C@@H](CCCCN)C(N1CCC[C@H]1C(N2CCC[C@H]2C(N[C@@H](C(N[C@@H](CC(C)C)C(N3CCC[C@H]3C(N[C@@H](CCCNC(N)=N)C(N4CCC[C@H]4C(N[C@@H](CCCNC(N)=N)C(N5CCC[C@H]5C(N6CCC[C@H]6C(N[C@@H](CCCNC(N)=N)C(N[C@@H](CCCNC(N)=N)C(NC([C@H](CC)C)C(N[C@H](C(N[C@@H](CC(N)=O)C(N[C@@H](CCCNC(N)=N)C(N)=O)=O)=O)CC7=CC=C(O)C=C7)=O)=O)=O)=O)=O)=O)=O)=O)=O)=O)=O)CC8=CC=C(O)C=C8)=O)=O)=O)=O)CC(O)=O)=O	>64							8		>64	16	>64		16							4		16	4	64		>1000
DP5-Onc	VDKPpYLPRPRPPRRIYNR	N[C@@H](C(C)C)C(N[C@H](C(N[C@@H](CCCCN)C(N1CCC[C@H]1C(N2CCC[C@@H]2C(N[C@H](C(N[C@@H](CC(C)C)C(N3CCC[C@H]3C(N[C@@H](CCCNC(N)=N)C(N4CCC[C@H]4C(N[C@@H](CCCNC(N)=N)C(N5CCC[C@H]5C(N6CCC[C@H]6C(N[C@@H](CCCNC(N)=N)C(N[C@@H](CCCNC(N)=N)C(NC([C@H](CC)C)C(N[C@H](C(N[C@@H](CC(N)=O)C(N[C@@H](CCCNC(N)=N)C(N)=O)=O)=O)CC7=CC=C(O)C=C7)=O)=O)=O)=O)=O)=O)=O)=O)=O)=O)=O)CC8=CC=C(O)C=C8)=O)=O)=O)=O)CC(O)=O)=O	>64							>64		>64	32	>64		>16							>16		16	4	64		>1000
DP45-Onc	VDKppYLPRPRPPRRIYNR	N[C@@H](C(C)C)C(N[C@H](C(N[C@@H](CCCCN)C(N1CCC[C@@H]1C(N2CCC[C@@H]2C(N[C@H](C(N[C@@H](CC(C)C)C(N3CCC[C@H]3C(N[C@@H](CCCNC(N)=N)C(N4CCC[C@H]4C(N[C@@H](CCCNC(N)=N)C(N5CCC[C@H]5C(N6CCC[C@H]6C(N[C@@H](CCCNC(N)=N)C(N[C@@H](CCCNC(N)=N)C(NC([C@H](CC)C)C(N[C@H](C(N[C@@H](CC(N)=O)C(N[C@@H](CCCNC(N)=N)C(N)=O)=O)=O)CC7=CC=C(O)C=C7)=O)=O)=O)=O)=O)=O)=O)=O)=O)=O)=O)CC8=CC=C(O)C=C8)=O)=O)=O)=O)CC(O)=O)=O	>64							>64		>64	64	>64		>16							>16		16	8	>64		>1000
DP4-Onc	VDKpPYLPRPRPPRRIYNR	N[C@@H](C(C)C)C(N[C@H](C(N[C@@H](CCCCN)C(N1CCC[C@@H]1C(N2CCC[C@H]2C(N[C@H](C(N[C@@H](CC(C)C)C(N3CCC[C@H]3C(N[C@@H](CCCNC(N)=N)C(N4CCC[C@H]4C(N[C@@H](CCCNC(N)=N)C(N5CCC[C@H]5C(N6CCC[C@H]6C(N[C@@H](CCCNC(N)=N)C(N[C@@H](CCCNC(N)=N)C(NC([C@H](CC)C)C(N[C@H](C(N[C@@H](CC(N)=O)C(N[C@@H](CCCNC(N)=N)C(N)=O)=O)=O)CC7=CC=C(O)C=C7)=O)=O)=O)=O)=O)=O)=O)=O)=O)=O)=O)CC8=CC=C(O)C=C8)=O)=O)=O)=O)CC(O)=O)=O	>64							32		64	16	>64		>16							4		8	4	64		>1000
D-Onc	vdkppylprprpprriynr	N[C@H](C(C)C)C(N[C@@H](C(N[C@H](CCCCN)C(N1CCC[C@@H]1C(N2CCC[C@@H]2C(N[C@@H](C(N[C@H](CC(C)C)C(N3CCC[C@@H]3C(N[C@H](CCCNC(N)=N)C(N4CCC[C@@H]4C(N[C@H](CCCNC(N)=N)C(N5CCC[C@@H]5C(N6CCC[C@@H]6C(N[C@H](CCCNC(N)=N)C(N[C@H](CCCNC(N)=N)C(NC([C@@H](CC)C)C(N[C@@H](C(N[C@H](CC(N)=O)C(N[C@H](CCCNC(N)=N)C(N)=O)=O)=O)CC7=CC=C(O)C=C7)=O)=O)=O)=O)=O)=O)=O)=O)=O)=O)=O)CC8=CC=C(O)C=C8)=O)=O)=O)=O)CC(O)=O)=O	>64	>64	>64	>64	>64	>64	>64	>64	>64	>64	32	>64	>64	8	32	16	16	8	>64	32	>16	64	16	8	64	16	>1000
